# Supplementary material for: Management and Clinical Outcomes of Breast Cancer in Women Diagnosed with Hereditary Cancer Syndromes in a Clinic-Based Sample from Colombia
Source: Cancers (Basel). 2024 May 26;16(11):2020. doi: 10.3390/cancers16112020 (PMC11171067; doi:10.3390/cancers16112020)
Supplement: Supplementary file 1 [file cancers-16-02020-s001.zip]

Archive with 1 entries (1 files):
- cancers-2969702-supplementary.pdf
